# Supplementary material for: Potential Anti-Alzheimer Agents from Guanidinyl Tryptophan Derivatives with Activities of Membrane Adhesion and Conformational Transition Inhibitions
Source: Molecules. 2021 Aug 11;26(16):4863. doi: 10.3390/molecules26164863 (PMC8398955; doi:10.3390/molecules26164863)
Supplement: Supplementary file 1 [file molecules-26-04863-s001.zip]

Archive with 1 entries (1 files):
- molecules-1290426-supplementary.pdf
